# Supplementary material for: Copy number variation signature to predict human ancestry
Source: BMC Bioinformatics. 2012 Dec 27;13:336. doi: 10.1186/1471-2105-13-336 (PMC3598683; doi:10.1186/1471-2105-13-336)
Supplement: Additional file 2 — Table S2.Detailed list of the 73 caCNV signature. [file 1471-2105-13-336-S2.xlsx]

## Sheet: Sheet1
caCNV Rank	Comparison Population	Chromosome	Cytoband	Start Base Pair	Stop Base Pair	# Probes	Size Base Pair	CEU Losses	CEU Gains	YRI Losses	YRI Gains	CHB Losses	CHB Gains	Gene Symbol	Start Base Pair	Stop Base Pair	Previous Reference
1	CEU vs CHB/CHB vs YRI	4	4q13.2	69027195	69475447	69	448252	0.1	0.433333	0.0444444	0.6	0.733333	0.0444444	SYT14L	68926312	68929015	5,28,29,30,35
														FTLP10	69048010	69078188
														MT1P2	69242041	69242226
														UGT2B29P	69375159	69383365
														TMPRSS11F	68918916	68995598
														TMPRSS11BNL	69056959	69083631
														TMPRSS11B	69092371	69111438
														YTHDC1	69176105	69215807
														TMPRSS11E	69313167	69363322
														UGT2B17	69402902	69434245
														UGT2B15	69512348	69536346
2	CEU vs YRI/CEU vs CHB	17	17q21.31	41521621	41719935	127	198314	0	0.677778	0	0	0	0	MAPT	41327542	41461546	5,29, 30,35
														STH	41432453	41432897
														KIAA1267	41463129	41625943
														LOC644246	41626716	41629866
														ARL17B	41732690	41794876
														NSFP1	41805922	41855899
3	CEU vs CHB/CHB vs YRI	3	3q26.1	163995339	164108677	69	113338	0.155556	0.388889	0.277778	0.233333	0.8	0	MIR720	164059129	164059238	5,35
4	CEU vs YRI/CHB vs YRI	3	3p21.31	46776809	46824581	42	47772	0.0333333	0	0.777778	0	0	0	ALS2CL	46710487	46735194	5,35
														TMIE	46742823	46752376
														PRSS50	46753605	46854064
														PRSS45	46783582	46854048
														PRSS44	46850849	46854048
														PRSS42	46871032	46875585
														MYL3	46899362	46923659
														PTH1R	46919236	46951581
5	CEU vs CHB/CHB vs YRI	7	7q34	142154199	142167474	41	13275	0.233333	0.0333333	0.522222	0.144444	0.577778	0.0888889	TRBV112	142197570	142198069	5,35
6	CEU vs YRI/CHB vs YRI	13	13q21.1	56647025	56676369	41	29344	0.111111	0.0111111	0.744444	0	0.133333	0	HNF4GP1	56573355	56574582	5,35
														HNF4GP1	56573355	56574582
7	CEU vs CHB/YRI vs CHB	16	16p13.11	14897352	15023746	63	126394	0.133	0.5	0.266	0.483	0.466	0	ABCC6P2	14914649	14918563	29,30,35
														MIR3179-1	14995356	14996031
														MIR3180-1	15003744	15005202
														NOMO1	14927538	14990017
														NPIP	15016659	15045915
														MIR3670-2	15001574	15001638
														MIR3670-1	15001574	15001638
8	CEU vs YRI/CHB vs YRI	1	1q31.3	195005234	195068613	77	63379	0.177778	0.322222	0.422222	0	0.0666667	0.222222				5,35
9	CEU vs CHB/CEU vs YRI	8	8p11.23	39349328	39506110	60	156782	0.7	0	0.133333	0	0	0				5,30,35
														ADAM5P	39172110	39274897
														ADAM3A	39308564	39380380
														ADAM18	39442008	39587584
10	CEU vs YRI	2	2p16.3	52588652	52641453	56	52801	0.15	0.433	0	0.85	0.355	0.133				35
11	CEU vs YRI/CHB vs YRI	16	16p11.2	32136481	33680554	166	1544073	0.0777778	0	0.0111111	0.0555556	0.0888889	0	PLA2G4C	48551104	48614053	5,35
														IGHV2OR165	32858958	32859476
														TP53TG3	32684841	32688878
12	CEU vs CHB/CHB vs YRI	1	1p31.1	72541074	72589343	49	48269	0.388889	0.555556	0.244444	0.7	0.688889	0.222222	ADAM2	39601254	39695808	5,35
13	CEU vs YRI/CHB vs YRI	2	2p22.3	34552819	34590549	45	37730	0.544444	0	0.1	0	0.155556	0	TP53TG3B	33262120	33264727	35
14	CEU vs YRI/CHB vs YRI	17	17q12	31461229	31893304	49	432075	0.0777778	0.0777778	0	0.444444	0	0.0888889	CCL23	31364210	31369118	5,29,30,35
														CCL18	31415756	31422954
														CCL3	31439716	31441619
														CCL4	31455333	31457127
														TBC1D3B	31517174	31528101
														CCL3L3	31546382	31548260
														CCL3L1	31546382	31548269
														CCL4L2	31562581	31564387
														CCL4L1	31562581	31564387
														TBC1D3C	31605198	31616140
														TBC1D3	31820049	31831163
														TBC1D3H	31820049	31831163
														TBC1D3C	31605198	31616140
														TBC1D3F	31820232	31831163
														TBC1D3G	31871288	31882216
														ZNHIT3	31916586	31925775
														MYO19	31925712	31965418
														PIGW	31965516	31969263
15	CEU vs CHB	19	19q13.31	48394861	48461673	28	66812	0.122222	0	0.0888889	0.0888889	0.444444	0				35
														TPRX1	48304500	48306861
														CRX	48325099	48346584
														SULT2A1	48373723	48389654
														BSPH1	48471303	48495427
														ELSPBP1	48497908	48528403
														CABP5	48533211	48547304
16	CHB vs YRI	6	6p25.3	94649	340798	6	246149	0	0	0	0.85	0.088	0	LINC00266-3	131910	144885	35
														DUSP22	292097	351355
17	CEU vs CHB	12	12p11.1	33270870	33286673	11	15803	0	0.0111111	0	0.0222222	0	0				35
18	CEU vs YRI/CHB vs YRI	6	6q16.3	103825287	103868742	61	43455	0	0.166	0	0	0.088	0	GGNBP2	31974850	32020389	35
19	CEU vs YRI/CHB vs YRI	1	1p13.2	112497197	112507716	36	10519	0.388889	0	0	0	0.533333	0	KCND3	112313284	112531777	35
20	CEU vs YRI/CHB vs YRI	2	2q22.3	146580862	146583392	24	2530	0.188889	0.222222	0	0.2	0.4	0.111111				35
21	CHB vs YRI	3	3p14.1	68828937	68830091	14	1154	0.533	0.183	0.133	0.2	0.822	0	FAM19A4	68780915	68981761
22	CEU vs YRI/CHB vs CEU	9	9p11.2	44150410	44795721	53	645311	0.216	0.1	0.001	0	0.001	0	MEP1AP4	44147906	44154014	35
														RBPJP6	44471925	44473410
														ATP5A1P6	44558938	44560285
23	CEU vs YRI/CEU vs CHB	6	6q14.1	79018932	79091892	115	72960	0.466667	0	0	0.144444	0.377778	0				35
24	CEU vs CHB	18	18q22.1	63110175	63118686	22	8511	0.222222	0	0.111111	0	0.444444	0				35
25	CEU vs YRI	4	4q13.2	70155288	70266701	55	111413	0.25	0	0.15	0.4	0.177	0.001	UGT2B28	70146217	70160768	35
26	CEU vs YRI/CHB vs YRI	1	1q21.3	150819085	150853206	41	34121	0.611111	0.144444	0.0666667	0	0.533333	0.0888889	UBE2D3P3	150772949	150773501	35
														CTSS	150702551	150738433
														CTSK	150768684	150780799
														ARNT	150782181	150849244
														SETDB1	150898739	150937213
														LASS2	150933059	150947479
27	CEU vs CHB	8	8q23.3	112363443	112369457	11	6014	0.4	0	0.166667	0	0.155556	0				35
28	CEU vs CHB	8	8q23.3	112363443	112384424	11	6014	0.4	0	0.166667	0	0.155556	0				35
29	CEU vs YRI	3	3q12.1	100427136	100432099	38	4963	0.6	0	0	0.366	0	0.266	TFG	100428205	100467810	35
														GPR128	100328433	100414323
30	CEU vs CHB	3	3q12.1	100403317	100433654	51	30337	0.466	0	0	0.216	0	0.555	TFG	100428205	100467810	35
31	CEU vs YRI	15	15q24.3	74678554	74682818	21	4264	0.377778	0	0.0333333	0	0.0888889	0	CCDC33	74509613	74628811	35
														VN2R17P	56828527	56830849
														GPR128	100328433	100414323
32	CEU vs CHB	19	19q13.43	56823436	56839997	14	16561	0	0.7	0.1	0.533	0.466	0.133	ZSCAN5A	56732681	56826294	35
														VN2R17P	56828527	56830849
33	CEU vs CHB	10	10p12.2	24417668	24419033	15	1365	0	0	0	0	0	0				35
34	CEU vs YRI	2	2q33.1	203004008	203023706	46	19698	0	0.0111111	0	0	0	0	SUMO1	203070903	203103331	35
35	CEU vs CHB	10	10p12.2	24417668	24419048	15	1365	0	0	0	0	0	0				35
36	CEU vs YRI	5	5p15.2	12844708	12873064	11	28356	0.266	0.216	0.001	0	0.177	0				35
37	CHB vs YRI/CEU vs YRI	1	1q21.1	143650236	143793928	63	143692	0	0.25	0.416	0	0	0.71	PPIAL4G	143767144	143767881
														RNU1-13P	143673129	143673290
38	CEU vs YRI	4	4p15.31	20981089	20985937	14	4848	0.2	0	21.6^%	0.283	0.133	0	KCNIP4	20730239	20985632
39	CEU vs CHB	4	4p16.1	9819380	9848383	39	29003	0.755556	0.111111	0.233333	0.222222	0.355556	0.177778	SLC2A9	9772777	10056560
40	CEU vs CHB	16	16p11.2	34328799	34625776	174	296977	0.183	0	0.133	0	0.6	0				35
														VN1R68P	34352609	34353327
														VN1R69P	34368885	34369446
														UBE2MP1	34404063	34404612
														SLC25A1P4	34407687	34408464
														FGFR3P5	34466783	34470355
														AGGF1P4	34623574	34624374
41	CEU vs CHB	17	17p12	14978637	14995215	33	16578	0.001	0	0.001	0.4	0.355	0				35
42	CEU vs YRI	8	8p22	13659076	13685844	31	26768	0.0111111	0	0.388889	0	0.0222222	0				35
43	CEU vs YRI	8	8p23.1	7202009	7237778	21	35769	0.166667	0.177778	0.122222	0.177778	0.177778	0.111111	OR7E125P	7104248	7105874
														FAM90A4P	7114426	7133232
														FAM90A15	7114426	7117436
														FAM90A3	7122048	7125522
														FAM90A13	7137292	7140766
														FAM90A5	7144914	7148476
														FAM90A20	7152536	7155546
														FAM66B	7159133	7212876
														DEFB109P1B	7170368	7177473
														USP17L1P	7189909	7191501
														USP17L4	7194637	7196229
														DEFB108P2	7230636	7235022
														HSPD1P3	7276513	7278068
														ZNF705G	7213039	7243080
														DEFB4B	7272382	7274385
														DEFB103B	7286410	7287870
														SPAG11B	7300206	7321196
														DEFB104B	7327830	7332604
44	CEU vs CHB	3	3q13.12	108518488	108531935	12	13447	0	0	0	0	0	0	RETNLB	108462271	108476231
														TRAT1	108541545	108573852
														GUCA1C	108626639	108672742
45	CEU vs YRI	17	17p11.2	18260575	18405934	18	145359	0.466667	0	0.0333333	0.0777778	0.355556	0	KRT16P1	18343299	18346048	5,29,35
														KRT16P4	18353558	18354079
														SRP68P2	18430871	18431775
														FLII	18148150	18162056
														SMCR7	18163869	18169095
														TOP3A	18174742	18218288
														SMCR8	18218716	18226517
														SHMT1	18231187	18266856
														EVPLL	18281079	18292961
														LGALS9C	18380102	18398259
46	CEU vs YRI	20	20p13	1509568	1541837	42	32269	0.0888889	0.633333	0.344444	0.155556	0.333333	0.377778	NSFL1C	1422807	1448337	35
														SIRPB2	1451386	1472233
														SIRPD	1514897	1539489
														SIRPB1	1544167	1600689
														SIRPG	1609798	1638425
47	CEU vs CHB	16	16q23.1	76929929	76943009	18	13080	0.288889	0	0.111111	0	0.0444444	0				35
														OR51H2P	4897787	4898692
														OR51A6P	4910823	4911826
														OR51A3P	4958601	4959524
														OR51A5P	4994173	4995114
														MMP26	4726157	5013659
														OR52R1	4824663	4827269
														OR51F2	4842551	4843686
														OR51S1	4869467	4870438
														OR51H1P	4880886	4881794
														OR51T1	4903049	4904113
														OR51A7	4928563	4929610
														OR51G2	4935949	4936893
														OR51G1	4944604	4945569
														OR51A4	4967389	4968330
														OR51A2	4976002	4976943
														OR51L1	5020213	5021160
48	CEU vs YRI	11	11p15.4	4923940	4933646	42	9706	0.388889	0	0.1	0.411111	0.311111	0.0444444	OR51A8P	4853363	4854302	35
49	CEU vs CHB	2	2p25.2	4191727	4201030	35	9303	0.355556	0	0.166667	0	0	0
50	CEU vs CHB	4	4p15.1	34462883	34506255	40	43372	0.588889	0	0.188889	0	0.0888889	0				35
51	CEU vs CHB	16	16p12.3	19844976	19874851	38	29875	0.2	0	0.166667	0	0.0222222	0.0222222	IQCK	19727778	19868907	35
														GPRC5B	19868616	19896239
52	CEU vs CHB	1	1p36.13	16884025	17134822	113	250797	0.1	0.0555556	0.2	0.111111	0.0444444	0.155556	CROCCP2	16944757	16971178	30,35
														MST1P9	17081405	17090975
														CROCCP3	16793931	16819196
														NBPF1	16888818	16940083
														NECAP2	16767167	16786573
														ESPNP	17017713	17046652
														CROCC	17222232	17299474
														RNU11	16840617	16840780
														RNU13	16993280	16993443
														RNU14	17067011	17067174
														RNU12	17222475	17222638
														TRNAG36	16874160	16874232
53	CHB vs YRI/ CHB vs CEU	2	2q31.2	180126444	180137397	32	10953	0.15	0	0.316	0	0	0.444	SESTD1	179966419	180129350	35
54	CEU vs CHB	14	14q32.33	105295387	105399596	56	104209	0.311111	0.211111	0.188889	0.155556	0.0666667	0.377778	RPS2P4	105302331	105303221
														ADSSL1	105190534	105213645
														SIVA1	105219470	105225990
														AKT1	105235689	105262080
														ZBTB42	105266933	105271046
														KIAA0284	105331650	105363087
														PLD4	105391182	105399573
														AHNAK2	105403591	105444694
														C14orf79	105452616	105461855
														CDCA4	105475910	105487425
55	CEU vs CHB	7	7q21.13	90869266	90878651	27	9385	0	0.2	0	0	0.444	0				35
56	CEU vs YRI	9	9p24.1	5068251	5071754	14	3503	0.35	0.1	0.65	0	0.4	0.111	JAK2	4985086	5128183
57	CEU vs CHB	1	1p36.11	25468522	25535885	27	67363	0.188889	0	0.0555556	0	0.0222222	0	SDHDP6	25620655	25621134	5,30
														SYF2	25549170	25558993
														C1orf63	25568740	25594327
														RHD	25598981	25656936
58	CEU vs YRI	6	6q13	72857085	72866707	32	9622	0	0.488	0.766	0	0	0	RIMS1	72596650	73112845
59	CEU vs YRI	9	9q21.11	71298248	71298638	17	390	0.283	0	0	0.183	0	0.001
60	CEU vs YRI	12	12q23.1	97197745	97198188	14	443	0.633	0	0	0.766	0.533	0
61	CEU vs CHB	12	12p11.1	34351348	34445062	42	93714	0	0	0.216	0.133	0.4	0	RN5S357	34358634	34358752	35
62	CEU vs CHB	1	1p13.3	111178877	111189737	39	10860	0	0	0.233333	0.244444	0.422222	0.0666667	KCNA2	111136202	111174096	35
63	CHB vs YRI	3	3p24.3	22537024	22541617	13	4593	0	0.0111111	0.0222222	0	0	0
64	CEU vs YRI	8	8p23.2	3992488	3993078	14	590	0.483	0	0.816	0	0.333	0	CSMD1	2792875	4852328
65	CEU vs YRI	1	1q42.3	234852034	234856750	13	4716	0.216	0	0	0.466	0.233	0
66	CHB vs YRI	3	3p12.1	85676859	85696962	15	20103	0.35	0.266	0	0.75	0.8	0	CADM2	85008133	86123579
67	CEU vs YRI	7	7q31.1	109214595	109217274	10	2679	0.155556	0	0.0333333	0	0.111111	0.0222222
68	CEU vs CHB	1	1q21.3	151028535	151040529	38	11994	0.611111	0.144444	0.222222	0.488889	0.533333	0.0888889	SETDB1	150898739	150937213	35
														LASS2	150933059	150947479
														ANXA9	150954493	150968110
														FAM63A	150965682	150980225
														PRUNE	150980896	151008189
														BNIPL	151009034	151020076
														C1orf56	151020216	151024462
														CDC42SE1	151023447	151032249
														MLLT11	151030234	151040970
														GABPB2	151043054	151098018
														SEMA6C	151104161	151119104
														TNFAIP8L2	151129105	151132225
														LYSMD1	151132224	151138424
														SCNM1	151138498	151142773
69	CEU vs CHB	2	2q33.3	208063411	208067793	19	4382	0.311111	0	0.0555556	0	0	0	KLF7	207938861	208031991	35
														MIR2355	207974711	207974790
														MIR13024	208133999	208134148
70	CEU vs CHB	19	19p12	20388034	20513074	71	125040	0.001	0	0.183	0	0.216	0	ZNF826P	19:20,451,078	20607771	35
71	CEU vs CHB	1	1p21.1	103979549	104041200	13	61651	0.116	0	0	0	0	0.133				29,30
72	CEU vs YRI	21	21q22.13	38694646	38697144	10	2498	0.4	0	0	0.666	0.233	0
73	CEU vs CHB	1	1p22.1	94250237	94251183	10	946	0	0.183	0.133	0	0.355	0	BCAR3	94027349	94312706
